# Supplementary material for: Genetic Characterization of Carbapenem-Resistant Klebsiella spp. from Municipal and Slaughterhouse Wastewater
Source: Antibiotics (Basel). 2022 Mar 24;11(4):435. doi: 10.3390/antibiotics11040435 (PMC9027467; doi:10.3390/antibiotics11040435)
Supplement: Supplementary file 1 [file antibiotics-11-00435-s001.zip]

Archive with 1 entries (1 files):
- antibiotics-1629332-supplementary.pdf
